# Supplementary material for: A Single-IMU Wearable System with 1D U-Net for Knee Adduction Moment Waveform Reconstruction During Gait
Source: Sensors (Basel). 2026 Jul 12;26(14):4421. doi: 10.3390/s26144421 (PMC13416722; doi:10.3390/s26144421)
Supplement: Supplementary file 1 [file sensors-26-04421-s001.zip]

Archive with 1 entries (1 files):
- sensors-4388067-supplementary.pdf
